# Supplementary material for: Protective Effects of Sal B on Oxidative Stress-Induced Aging by Regulating the Keap1/Nrf2 Signaling Pathway in Zebrafish
Source: Molecules. 2021 Aug 29;26(17):5239. doi: 10.3390/molecules26175239 (PMC8434535; doi:10.3390/molecules26175239)
Supplement: Supplementary file 1 [file molecules-26-05239-s001.zip]

Archive with 1 entries (1 files):
- molecules-1357934-supplementary.pdf
